# Supplementary material for: Glycosylation Pathways Targeted by Deregulated miRNAs in Autism Spectrum Disorder
Source: Int J Mol Sci. 2025 Jan 17;26(2):783. doi: 10.3390/ijms26020783 (PMC11766332; doi:10.3390/ijms26020783)
Supplement: Supplementary file 1 [file ijms-26-00783-s001.zip]

Archive with 1 entries (1 files):
- ijms-3365929-supplementary.pdf
